# Supplementary material for: Histone Deacetylase 3 Governs β-Estradiol-ERα-Involved Endometrial Tumorigenesis via Inhibition of STING Transcription
Source: Cancers (Basel). 2022 Sep 28;14(19):4718. doi: 10.3390/cancers14194718 (PMC9563443; doi:10.3390/cancers14194718)
Supplement: Supplementary file 1 [file cancers-14-04718-s001.zip]

Archive with 2 entries (2 files):
- cancers-1886717-File S1.pptx
- cancers-1886717-supplementary.pdf
